# Supplementary material for: Changing temporal trends in patient volumes in a pediatric emergency department during a COVID-19 pandemic lockdown: A retrospective cohort study
Source: PLoS One. 2022 Sep 12;17(9):e0271708. doi: 10.1371/journal.pone.0271708 (PMC9467366; doi:10.1371/journal.pone.0271708)
Supplement: S1 File — (XLSX) [file pone.0271708.s002.xlsx]

## Sheet: 2019-2022
ACUITY_ Triage Level	Admitted (0=No, 1=Yes)	Day (1=Mon 2=Tue 3=Wed 4=Thu 5=Fri 6=Sat 7=Sun	Period (0=Mar25_2019 to Nov3_2019) (1=Mar23_2020 to Nov1_2020)
4	0	1	0
4	0	1	0
4	0	1	0
4	0	1	0
4	0	1	0
3	1	1	0
4	0	1	0
2	0	1	0
4	0	1	0
3	1	1	0
4	0	1	0
4	0	1	0
3	0	1	0
4	0	1	0
4	0	1	0
4	0	1	0
4	0	1	0
4	0	1	0
4	0	1	0
4	0	1	0
4	0	1	0
4	0	1	0
4	0	1	0
3	0	1	0
3	1	1	0
4	0	1	0
4	0	1	0
4	0	1	0
4	0	1	0
3	1	1	0
5	0	1	0
5	0	1	0
5	0	1	0
5	0	1	0
5	0	1	0
4	0	1	0
4	0	1	0
4	0	1	0
4	0	1	0
5	0	1	0
2	0	1	0
2	1	1	0
4	0	1	0
4	0	1	0
4	0	1	0
5	0	1	0
2	0	1	0
4	0	1	0
4	0	1	0
5	0	1	0
4	0	1	0
5	0	1	0
4	0	1	0
5	0	1	0
5	0	1	0
5	0	1	0
5	0	1	0
5	0	1	0
4	0	1	0
4	0	1	0
4	0	1	0
4	0	1	0
4	1	1	0
4	0	1	0
4	0	1	0
5	0	1	0
4	0	1	0
4	1	1	0
5	0	1	0
4	0	1	0
5	0	1	0
5	0	1	0
2	0	1	0
3	0	1	0
5	0	1	0
4	0	1	0
5	0	1	0
4	0	1	0
4	0	1	0
2	0	1	0
3	1	1	0
4	0	1	0
5	0	1	0
2	0	1	0
5	0	1	0
4	0	1	0
4	0	1	0
5	0	1	0
5	0	1	0
4	0	1	0
5	0	1	0
3	1	1	0
2	1	1	0
4	0	1	0
5	0	1	0
4	0	1	0
5	0	1	0
4	0	1	0
4	0	1	0
4	0	1	0
2	0	1	0
4	1	1	0
5	0	1	0
5	0	1	0
4	0	1	0
4	0	1	0
4	0	1	0
3	1	1	0
4	0	1	0
5	0	1	0
3	0	1	0
4	0	1	0
4	0	1	0
5	0	1	0
5	0	1	0
4	0	1	0
5	0	1	0
5	0	1	0
5	0	1	0
3	0	1	0
2	0	1	0
5	0	1	0
4	0	1	0
3	0	1	0
4	0	1	0
2	0	1	0
5	0	1	0
5	0	1	0
5	1	1	0
5	0	1	0
2	1	1	0
3	1	1	0
4	0	1	0
1	1	1	0
2	0	1	0
4	0	1	0
3	1	1	0
4	0	1	0
4	0	1	0
5	0	1	0
4	0	1	0
4	0	1	0
5	0	1	0
5	0	1	0
5	0	1	0
3	1	1	0
4	0	1	0
2	0	1	0
4	0	1	0
2	0	1	0
5	0	1	0
5	0	1	0
5	0	1	0
5	0	1	0
2	0	1	0
4	0	1	0
4	0	1	0
3	0	1	0
4	0	1	0
4	0	1	0
4	0	1	0
4	0	1	0
5	0	1	0
4	0	1	0
4	0	1	0
2	0	1	0
4	0	1	0
4	0	1	0
4	0	1	0
4	1	1	0
4	0	1	0
3	0	1	0
4	0	1	0
4	0	1	0
2	0	1	0
5	0	1	0
4	0	1	0
4	0	1	0
5	0	1	0
4	0	1	0
4	0	1	0
4	0	1	0
3	0	1	0
4	0	1	0
4	0	1	0
4	0	1	0
4	0	1	0
4	0	2	0
4	0	2	0
3	0	2	0
4	0	2	0
4	0	2	0
5	0	2	0
4	0	2	0
4	0	2	0
4	0	2	0
3	1	2	0
4	0	2	0
3	0	2	0
3	0	2	0
4	0	2	0
4	0	2	0
4	0	2	0
4	0	2	0
4	0	2	0
4	0	2	0
4	0	2	0
5	0	2	0
4	0	2	0
4	0	2	0
3	0	2	0
4	0	2	0
4	0	2	0
4	0	2	0
4	0	2	0
4	0	2	0
4	0	2	0
4	0	2	0
4	0	2	0
4	0	2	0
4	0	2	0
3	0	2	0
4	0	2	0
4	0	2	0
2	0	2	0
4	0	2	0
4	0	2	0
4	0	2	0
4	0	2	0
4	0	2	0
1	0	2	0
4	0	2	0
4	0	2	0
4	0	2	0
4	0	2	0
4	0	2	0
4	0	2	0
4	0	2	0
3	1	2	0
4	0	2	0
4	0	2	0
5	0	2	0
4	0	2	0
4	0	2	0
4	0	2	0
4	0	2	0
4	0	2	0
3	0	2	0
4	0	2	0
4	0	2	0
4	0	2	0
4	0	2	0
3	0	2	0
4	0	2	0
4	0	2	0
4	0	2	0
4	0	2	0
4	0	2	0
4	0	2	0
4	0	2	0
4	0	2	0
3	1	2	0
4	0	2	0
5	0	2	0
4	1	2	0
2	0	2	0
5	0	2	0
4	0	2	0
2	0	2	0
4	0	2	0
4	0	2	0
4	0	2	0
4	0	2	0
4	0	2	0
2	0	2	0
4	0	2	0
4	0	2	0
1	1	2	0
3	0	2	0
3	0	2	0
3	0	2	0
5	0	2	0
4	0	2	0
4	0	2	0
4	0	2	0
4	0	2	0
4	0	2	0
2	0	2	0
5	0	2	0
2	0	2	0
5	0	2	0
4	0	2	0
5	0	2	0
3	0	2	0
2	1	2	0
4	0	2	0
4	0	2	0
4	0	2	0
5	0	2	0
4	0	2	0
2	1	2	0
4	0	2	0
4	0	2	0
5	0	2	0
2	0	2	0
4	0	2	0
4	1	2	0
4	0	2	0
4	0	2	0
4	0	2	0
4	0	2	0
4	0	2	0
4	0	2	0
2	0	2	0
2	1	2	0
4	0	2	0
3	1	2	0
2	0	2	0
3	1	2	0
4	0	2	0
4	0	2	0
4	0	2	0
3	0	2	0
4	0	2	0
4	0	2	0
3	0	2	0
4	0	2	0
3	0	2	0
4	0	2	0
5	0	2	0
4	0	2	0
3	0	2	0
5	0	2	0
4	0	2	0
4	0	2	0
4	0	2	0
4	0	2	0
4	0	2	0
5	0	2	0
3	0	2	0
2	0	2	0
4	0	2	0
4	0	2	0
2	0	2	0
4	0	2	0
4	0	2	0
4	0	2	0
3	0	2	0
4	0	2	0
4	0	2	0
4	0	2	0
4	0	2	0
4	0	2	0
2	1	2	0
2	1	2	0
4	0	2	0
5	0	2	0
4	0	2	0
4	0	2	0
3	0	2	0
3	0	3	0
2	0	3	0
4	0	3	0
2	1	3	0
4	0	3	0
4	0	3	0
2	0	3	0
3	0	3	0
4	0	3	0
5	0	3	0
2	0	3	0
4	0	3	0
5	0	3	0
5	0	3	0
3	0	3	0
3	0	3	0
4	0	3	0
3	1	3	0
4	0	3	0
5	0	3	0
4	0	3	0
5	0	3	0
4	0	3	0
4	0	3	0
4	0	3	0
4	0	3	0
3	0	3	0
4	0	3	0
4	0	3	0
4	0	3	0
4	0	3	0
5	0	3	0
4	0	3	0
4	0	3	0
3	0	3	0
4	0	3	0
4	0	3	0
3	0	3	0
4	0	3	0
4	1	3	0
2	1	3	0
4	0	3	0
3	0	3	0
4	0	3	0
4	0	3	0
2	1	3	0
4	0	3	0
4	0	3	0
4	0	3	0
4	0	3	0
3	0	3	0
3	0	3	0
4	0	3	0
4	0	3	0
5	0	3	0
3	1	3	0
5	0	3	0
4	0	3	0
4	0	3	0
4	0	3	0
4	0	3	0
3	0	3	0
4	0	3	0
5	0	3	0
3	0	3	0
3	0	3	0
4	0	3	0
4	1	3	0
4	1	3	0
4	0	3	0
4	0	3	0
5	0	3	0
5	0	3	0
4	0	3	0
2	0	3	0
5	0	3	0
3	0	3	0
4	0	3	0
4	0	3	0
4	0	3	0
3	0	3	0
4	0	3	0
4	0	3	0
2	0	3	0
4	0	3	0
2	0	3	0
4	0	3	0
3	0	3	0
3	1	3	0
4	0	3	0
4	0	3	0
3	0	3	0
4	0	3	0
4	0	3	0
3	0	3	0
4	0	3	0
3	0	3	0
3	0	3	0
4	1	3	0
4	0	3	0
4	0	3	0
4	0	3	0
4	0	3	0
4	0	3	0
4	0	3	0
4	0	3	0
4	0	3	0
4	0	3	0
5	0	3	0
5	0	3	0
4	0	3	0
4	0	3	0
4	0	3	0
4	0	3	0
4	0	3	0
4	0	3	0
4	0	3	0
4	0	3	0
4	0	3	0
3	1	3	0
5	0	3	0
4	0	3	0
3	1	3	0
4	0	3	0
4	0	3	0
3	0	3	0
4	0	3	0
4	0	3	0
4	0	3	0
3	1	3	0
3	0	3	0
4	0	3	0
4	0	3	0
4	0	3	0
4	0	3	0
4	0	3	0
4	0	3	0
4	0	3	0
5	0	3	0
3	0	3	0
4	0	3	0
4	0	3	0
1	1	3	0
5	0	3	0
4	1	3	0
4	0	3	0
4	0	3	0
4	0	3	0
4	0	3	0
4	0	3	0
4	0	3	0
4	0	3	0
4	0	3	0
4	0	3	0
4	0	3	0
4	0	3	0
2	0	3	0
4	0	3	0
4	0	3	0
4	0	3	0
4	0	3	0
4	0	3	0
3	0	3	0
3	1	3	0
4	1	3	0
4	0	3	0
4	0	3	0
4	0	3	0
4	0	3	0
4	0	3	0
4	0	3	0
4	0	3	0
3	1	3	0
4	0	3	0
4	0	3	0
5	0	3	0
4	0	3	0
4	0	3	0
4	0	3	0
4	0	3	0
4	0	3	0
4	0	3	0
2	0	4	0
4	0	4	0
3	1	4	0
4	0	4	0
4	0	4	0
4	0	4	0
5	0	4	0
4	0	4	0
4	0	4	0
4	0	4	0
4	0	4	0
4	0	4	0
4	0	4	0
4	0	4	0
4	0	4	0
4	0	4	0
4	0	4	0
4	0	4	0
4	0	4	0
5	0	4	0
4	0	4	0
4	1	4	0
4	0	4	0
4	0	4	0
4	0	4	0
4	0	4	0
4	0	4	0
4	0	4	0
4	0	4	0
5	0	4	0
4	0	4	0
4	0	4	0
2	0	4	0
3	0	4	0
4	0	4	0
4	0	4	0
4	0	4	0
4	0	4	0
4	0	4	0
4	0	4	0
4	0	4	0
3	0	4	0
4	0	4	0
5	0	4	0
5	0	4	0
4	0	4	0
4	0	4	0
4	0	4	0
4	0	4	0
4	0	4	0
4	0	4	0
4	0	4	0
4	0	4	0
3	1	4	0
4	0	4	0
3	0	4	0
4	0	4	0
2	0	4	0
4	0	4	0
2	0	4	0
4	0	4	0
4	0	4	0
4	0	4	0
4	0	4	0
3	1	4	0
4	0	4	0
4	0	4	0
4	0	4	0
4	0	4	0
4	0	4	0
2	1	4	0
4	0	4	0
4	0	4	0
2	0	4	0
4	0	4	0
4	0	4	0
4	0	4	0
3	0	4	0
5	0	4	0
1	0	4	0
4	0	4	0
4	0	4	0
4	0	4	0
5	0	4	0
5	0	4	0
4	0	4	0
1	1	4	0
4	0	4	0
4	0	4	0
4	0	4	0
3	1	4	0
4	0	4	0
4	0	4	0
4	0	4	0
4	0	4	0
4	0	4	0
2	1	4	0
4	0	4	0
4	0	4	0
5	0	4	0
4	0	4	0
4	0	4	0
4	0	4	0
3	0	4	0
4	0	4	0
4	0	4	0
3	0	4	0
5	0	4	0
4	0	4	0
4	0	4	0
4	0	4	0
4	0	4	0
2	0	4	0
1	0	4	0
4	0	4	0
3	1	4	0
5	0	4	0
5	0	4	0
4	0	4	0
4	0	4	0
2	0	4	0
4	0	4	0
4	0	4	0
4	0	4	0
4	0	4	0
3	0	4	0
2	0	4	0
4	0	4	0
4	0	4	0
4	0	4	0
5	0	4	0
4	0	4	0
3	0	4	0
4	0	4	0
4	0	4	0
4	0	4	0
4	0	4	0
2	0	4	0
2	0	4	0
3	1	4	0
4	0	4	0
4	0	4	0
4	0	4	0
4	0	4	0
2	0	4	0
4	0	4	0
3	0	4	0
4	0	4	0
3	0	4	0
2	1	4	0
4	0	4	0
2	1	4	0
3	0	4	0
3	0	4	0
4	0	4	0
3	0	4	0
4	0	4	0
4	0	4	0
3	0	4	0
4	0	4	0
4	0	4	0
4	0	4	0
4	0	4	0
4	0	4	0
4	0	4	0
4	0	4	0
4	0	4	0
4	0	4	0
4	0	4	0
4	0	5	0
4	0	5	0
4	0	5	0
4	0	5	0
4	0	5	0
5	0	5	0
4	0	5	0
3	1	5	0
4	0	5	0
4	0	5	0
5	0	5	0
4	0	5	0
2	0	5	0
5	0	5	0
4	0	5	0
4	0	5	0
1	0	5	0
5	0	5	0
5	0	5	0
5	1	5	0
5	0	5	0
5	0	5	0
4	0	5	0
5	0	5	0
5	0	5	0
4	0	5	0
3	0	5	0
4	0	5	0
5	0	5	0
5	0	5	0
3	0	5	0
5	0	5	0
4	0	5	0
5	0	5	0
4	0	5	0
5	0	5	0
5	0	5	0
4	0	5	0
5	0	5	0
4	0	5	0
4	0	5	0
4	0	5	0
5	0	5	0
5	0	5	0
5	0	5	0
3	1	5	0
4	0	5	0
4	1	5	0
4	1	5	0
5	0	5	0
4	0	5	0
3	1	5	0
4	0	5	0
4	0	5	0
3	0	5	0
4	0	5	0
4	0	5	0
2	1	5	0
4	0	5	0
4	0	5	0
4	0	5	0
4	0	5	0
4	0	5	0
2	1	5	0
3	0	5	0
4	0	5	0
4	0	5	0
4	0	5	0
4	0	5	0
4	1	5	0
5	0	5	0
3	0	5	0
3	0	5	0
4	1	5	0
4	0	5	0
2	1	5	0
2	0	5	0
5	0	5	0
4	0	5	0
3	0	5	0
4	0	5	0
4	0	5	0
3	0	5	0
4	0	5	0
2	0	5	0
5	0	5	0
4	0	5	0
4	0	5	0
4	0	5	0
2	0	5	0
4	0	5	0
4	0	5	0
5	0	5	0
5	0	5	0
5	0	5	0
5	0	5	0
4	0	5	0
5	0	5	0
5	0	5	0
5	0	5	0
4	0	5	0
3	0	5	0
4	0	5	0
4	0	5	0
4	0	5	0
4	0	5	0
4	0	5	0
4	0	5	0
4	0	5	0
2	0	5	0
3	1	5	0
2	0	5	0
4	0	5	0
4	0	5	0
4	0	5	0
4	0	5	0
4	0	5	0
4	0	5	0
4	0	5	0
4	0	5	0
4	0	5	0
4	0	5	0
3	0	5	0
4	0	5	0
4	0	5	0
4	1	5	0
4	0	5	0
5	0	5	0
4	0	5	0
5	0	5	0
5	0	5	0
5	0	5	0
2	0	5	0
3	1	5	0
4	1	5	0
4	0	5	0
2	0	5	0
4	0	5	0
4	0	5	0
4	0	5	0
4	0	5	0
4	0	5	0
4	0	5	0
4	0	5	0
4	0	5	0
4	0	5	0
5	0	5	0
4	0	5	0
4	0	5	0
3	1	5	0
2	1	5	0
5	0	5	0
4	0	6	0
4	0	6	0
4	0	6	0
4	0	6	0
3	0	6	0
4	0	6	0
4	0	6	0
3	0	6	0
4	0	6	0
4	0	6	0
4	0	6	0
4	0	6	0
4	1	6	0
4	0	6	0
4	0	6	0
4	0	6	0
3	1	6	0
4	0	6	0
4	0	6	0
5	0	6	0
4	0	6	0
5	0	6	0
5	0	6	0
4	0	6	0
5	0	6	0
4	0	6	0
4	0	6	0
4	0	6	0
4	0	6	0
5	0	6	0
4	0	6	0
5	0	6	0
4	0	6	0
4	0	6	0
4	0	6	0
3	1	6	0
4	0	6	0
2	1	6	0
4	0	6	0
4	0	6	0
3	0	6	0
5	0	6	0
4	0	6	0
4	0	6	0
4	0	6	0
4	0	6	0
4	0	6	0
4	0	6	0
4	0	6	0
4	0	6	0
4	0	6	0
4	0	6	0
4	0	6	0
4	0	6	0
4	0	6	0
4	0	6	0
3	1	6	0
5	0	6	0
2	1	6	0
5	0	6	0
4	0	6	0
3	0	6	0
4	0	6	0
4	0	6	0
5	0	6	0
4	0	6	0
4	0	6	0
5	0	6	0
4	0	6	0
5	0	6	0
4	0	6	0
4	0	6	0
5	0	6	0
5	0	6	0
3	0	6	0
4	0	6	0
5	0	6	0
4	0	6	0
4	0	6	0
4	0	6	0
3	0	6	0
4	0	6	0
4	0	6	0
5	0	6	0
1	1	6	0
3	0	6	0
5	0	6	0
4	0	6	0
5	0	6	0
5	0	6	0
5	0	6	0
4	0	6	0
4	0	6	0
1	1	6	0
4	0	6	0
4	0	6	0
4	0	6	0
3	1	6	0
4	0	6	0
5	0	6	0
4	0	6	0
4	0	6	0
1	1	6	0
5	0	6	0
4	0	6	0
4	0	6	0
3	0	6	0
2	0	6	0
4	0	6	0
4	0	6	0
3	0	6	0
2	0	6	0
4	0	6	0
2	1	6	0
4	0	6	0
4	0	6	0
4	0	6	0
5	0	6	0
4	0	6	0
4	0	6	0
4	0	6	0
4	0	6	0
4	0	6	0
4	1	6	0
4	0	6	0
4	0	6	0
4	0	6	0
4	0	6	0
4	0	6	0
2	1	6	0
3	0	6	0
5	0	6	0
4	0	6	0
4	0	6	0
4	0	6	0
4	0	6	0
4	0	6	0
4	0	6	0
4	0	6	0
4	0	6	0
4	0	6	0
4	0	6	0
4	0	7	0
4	0	7	0
4	0	7	0
4	0	7	0
4	0	7	0
4	0	7	0
4	0	7	0
4	0	7	0
3	1	7	0
4	0	7	0
4	0	7	0
2	0	7	0
4	0	7	0
4	0	7	0
4	0	7	0
4	0	7	0
4	0	7	0
2	0	7	0
3	0	7	0
4	0	7	0
4	0	7	0
5	0	7	0
5	0	7	0
3	0	7	0
3	0	7	0
4	0	7	0
4	0	7	0
5	0	7	0
2	0	7	0
5	0	7	0
5	0	7	0
5	0	7	0
5	0	7	0
3	1	7	0
4	0	7	0
4	0	7	0
5	0	7	0
5	0	7	0
2	0	7	0
4	0	7	0
4	0	7	0
4	0	7	0
4	0	7	0
4	0	7	0
4	0	7	0
4	0	7	0
5	0	7	0
3	0	7	0
4	0	7	0
2	1	7	0
4	0	7	0
5	0	7	0
4	0	7	0
5	0	7	0
5	0	7	0
4	0	7	0
5	0	7	0
3	0	7	0
5	0	7	0
4	0	7	0
4	0	7	0
4	0	7	0
4	0	7	0
5	0	7	0
4	0	7	0
5	0	7	0
4	0	7	0
4	1	7	0
4	0	7	0
4	0	7	0
4	0	7	0
4	0	7	0
4	0	7	0
4	0	7	0
4	0	7	0
4	0	7	0
3	0	7	0
4	0	7	0
4	0	7	0
3	0	7	0
2	0	7	0
4	0	7	0
4	0	7	0
4	0	7	0
4	0	7	0
3	0	7	0
4	0	7	0
4	0	7	0
5	0	7	0
2	0	7	0
2	0	7	0
4	0	7	0
4	0	7	0
4	0	7	0
4	0	7	0
5	0	7	0
4	0	7	0
4	0	7	0
4	1	7	0
5	0	7	0
4	0	7	0
4	0	7	0
2	0	7	0
4	0	7	0
4	0	7	0
4	0	7	0
5	0	7	0
2	0	7	0
4	0	7	0
4	0	7	0
4	0	7	0
3	0	7	0
2	0	7	0
4	0	7	0
4	0	7	0
4	0	7	0
5	0	7	0
4	0	7	0
4	0	7	0
4	0	7	0
4	0	7	0
4	0	7	0
4	0	7	0
4	0	7	0
5	0	7	0
4	0	7	0
4	0	7	0
4	0	7	0
4	0	7	0
2	1	7	0
4	0	7	0
3	0	7	0
4	1	7	0
4	0	7	0
3	0	7	0
4	0	7	0
3	0	7	0
2	0	7	0
3	0	7	0
4	0	7	0
2	0	7	0
3	1	7	0
4	0	7	0
2	1	7	0
3	0	7	0
4	0	7	0
4	0	7	0
4	0	7	0
4	0	7	0
4	0	7	0
4	0	1	0
4	0	1	0
4	0	1	0
2	0	1	0
4	0	1	0
1	0	1	0
4	0	1	0
4	0	1	0
4	0	1	0
2	1	1	0
4	1	1	0
3	1	1	0
4	0	1	0
4	0	1	0
4	0	1	0
4	0	1	0
3	0	1	0
3	1	1	0
4	0	1	0
4	0	1	0
4	0	1	0
4	0	1	0
4	0	1	0
4	0	1	0
2	1	1	0
4	0	1	0
3	0	1	0
4	0	1	0
3	0	1	0
4	0	1	0
3	0	1	0
4	0	1	0
4	0	1	0
3	0	1	0
4	1	1	0
4	0	1	0
4	0	1	0
4	0	1	0
5	0	1	0
4	0	1	0
4	0	1	0
4	0	1	0
4	0	1	0
4	0	1	0
4	0	1	0
3	0	1	0
4	0	1	0
4	0	1	0
2	0	1	0
4	0	1	0
4	0	1	0
4	0	1	0
4	0	1	0
2	0	1	0
4	0	1	0
3	0	1	0
3	1	1	0
4	0	1	0
4	0	1	0
3	1	1	0
4	0	1	0
4	0	1	0
4	0	1	0
4	0	1	0
4	0	1	0
4	0	1	0
4	0	1	0
4	0	1	0
4	0	1	0
4	0	1	0
4	1	1	0
4	0	1	0
3	0	1	0
4	0	1	0
4	0	1	0
4	0	1	0
4	0	1	0
4	0	1	0
4	0	1	0
4	0	1	0
4	0	1	0
2	0	1	0
3	0	1	0
2	1	1	0
3	1	1	0
4	0	1	0
4	0	1	0
4	0	1	0
3	0	1	0
4	1	1	0
2	0	1	0
4	0	1	0
4	0	1	0
2	0	1	0
4	0	1	0
4	0	1	0
4	0	1	0
4	0	1	0
4	0	1	0
5	0	1	0
4	0	1	0
4	0	1	0
4	0	1	0
4	0	1	0
4	0	1	0
4	0	1	0
3	1	1	0
4	0	1	0
4	0	1	0
4	0	1	0
3	1	1	0
2	0	1	0
4	0	1	0
4	0	1	0
4	0	1	0
3	0	1	0
2	1	1	0
4	0	1	0
4	0	1	0
4	0	1	0
4	0	1	0
4	0	1	0
2	1	1	0
4	0	1	0
4	0	1	0
4	0	1	0
4	0	1	0
4	0	1	0
5	0	1	0
4	0	1	0
4	0	1	0
4	0	1	0
2	0	1	0
4	0	1	0
4	0	1	0
4	0	1	0
4	0	1	0
4	0	1	0
4	0	1	0
4	0	1	0
3	0	1	0
4	0	1	0
4	0	1	0
4	0	1	0
4	0	1	0
3	0	1	0
4	0	1	0
4	0	1	0
4	0	1	0
5	0	1	0
4	0	1	0
4	0	1	0
2	0	1	0
4	0	1	0
4	0	1	0
4	0	1	0
4	0	1	0
5	0	1	0
5	0	1	0
4	0	1	0
3	1	1	0
4	0	1	0
4	0	1	0
5	0	1	0
3	0	1	0
4	1	1	0
4	0	1	0
4	0	1	0
4	0	1	0
4	0	1	0
4	0	1	0
4	0	1	0
4	0	1	0
4	0	1	0
5	0	1	0
3	1	1	0
4	0	1	0
4	0	1	0
4	0	1	0
4	0	1	0
4	0	1	0
4	0	1	0
4	0	1	0
4	0	1	0
4	0	1	0
4	0	1	0
2	0	1	0
4	0	1	0
4	0	1	0
4	0	1	0
4	0	1	0
4	0	2	0
4	0	2	0
4	0	2	0
4	0	2	0
4	0	2	0
4	0	2	0
4	0	2	0
4	0	2	0
4	0	2	0
4	0	2	0
5	0	2	0
5	0	2	0
4	0	2	0
4	0	2	0
5	0	2	0
2	0	2	0
4	1	2	0
4	0	2	0
4	0	2	0
5	0	2	0
5	0	2	0
4	0	2	0
5	0	2	0
4	0	2	0
4	0	2	0
4	0	2	0
3	0	2	0
5	0	2	0
5	0	2	0
4	0	2	0
4	0	2	0
3	0	2	0
4	1	2	0
3	0	2	0
3	1	2	0
4	0	2	0
5	0	2	0
4	0	2	0
4	0	2	0
4	0	2	0
3	0	2	0
4	0	2	0
5	0	2	0
5	0	2	0
3	0	2	0
4	1	2	0
4	0	2	0
5	0	2	0
5	0	2	0
4	0	2	0
4	0	2	0
5	0	2	0
4	0	2	0
2	1	2	0
5	0	2	0
2	1	2	0
5	0	2	0
4	0	2	0
4	0	2	0
4	0	2	0
5	1	2	0
3	0	2	0
3	0	2	0
4	0	2	0
3	1	2	0
5	0	2	0
4	0	2	0
4	0	2	0
4	0	2	0
4	0	2	0
4	0	2	0
4	0	2	0
4	0	2	0
4	0	2	0
4	0	2	0
4	0	2	0
4	0	2	0
3	0	2	0
2	1	2	0
4	0	2	0
4	0	2	0
4	0	2	0
4	0	2	0
4	0	2	0
3	0	2	0
4	0	2	0
4	0	2	0
4	0	2	0
5	0	2	0
4	0	2	0
4	0	2	0
4	0	2	0
4	0	2	0
4	0	2	0
4	0	2	0
4	1	2	0
4	0	2	0
3	0	2	0
4	0	2	0
3	1	2	0
5	0	2	0
5	0	2	0
5	0	2	0
5	0	2	0
4	0	2	0
4	0	2	0
5	0	2	0
4	0	2	0
4	0	2	0
4	0	2	0
4	0	2	0
4	0	2	0
4	0	2	0
3	1	2	0
3	1	2	0
4	0	2	0
3	1	2	0
4	0	2	0
4	0	2	0
5	0	2	0
3	0	2	0
3	0	2	0
5	0	2	0
4	0	2	0
3	0	2	0
3	0	2	0
4	0	2	0
4	0	2	0
4	0	2	0
4	0	2	0
3	0	2	0
4	0	2	0
4	0	2	0
4	0	2	0
4	0	2	0
4	0	2	0
4	1	2	0
4	0	2	0
3	1	2	0
4	0	2	0
4	0	2	0
4	0	2	0
4	0	2	0
4	0	2	0
2	1	2	0
5	0	2	0
5	0	2	0
3	0	2	0
4	0	2	0
4	0	2	0
4	0	2	0
3	0	2	0
3	0	2	0
4	0	2	0
4	0	2	0
4	0	2	0
4	0	2	0
4	0	2	0
4	0	2	0
4	0	2	0
4	0	2	0
4	0	2	0
4	1	3	0
4	0	3	0
4	0	3	0
3	0	3	0
2	1	3	0
4	0	3	0
4	0	3	0
4	0	3	0
4	0	3	0
4	0	3	0
4	0	3	0
4	0	3	0
5	0	3	0
4	0	3	0
4	0	3	0
4	0	3	0
3	0	3	0
4	1	3	0
4	1	3	0
4	0	3	0
3	0	3	0
4	0	3	0
5	0	3	0
5	0	3	0
4	0	3	0
4	0	3	0
2	0	3	0
3	1	3	0
3	1	3	0
4	0	3	0
3	0	3	0
2	0	3	0
4	0	3	0
4	0	3	0
4	0	3	0
4	0	3	0
4	0	3	0
4	0	3	0
4	0	3	0
4	0	3	0
3	0	3	0
4	0	3	0
2	0	3	0
4	0	3	0
4	0	3	0
4	0	3	0
4	0	3	0
3	0	3	0
4	0	3	0
4	0	3	0
4	0	3	0
4	0	3	0
4	0	3	0
4	0	3	0
4	0	3	0
4	0	3	0
5	0	3	0
4	0	3	0
4	0	3	0
4	0	3	0
4	0	3	0
4	0	3	0
3	0	3	0
4	0	3	0
4	0	3	0
4	0	3	0
4	0	3	0
4	0	3	0
2	0	3	0
3	0	3	0
4	0	3	0
3	1	3	0
4	0	3	0
4	0	3	0
4	0	3	0
4	0	3	0
2	0	3	0
3	0	3	0
4	0	3	0
4	0	3	0
4	0	3	0
4	0	3	0
4	0	3	0
4	0	3	0
4	0	3	0
4	0	3	0
3	0	3	0
5	0	3	0
4	0	3	0
3	0	3	0
4	0	3	0
5	0	3	0
4	0	3	0
3	0	3	0
4	0	3	0
4	0	3	0
4	0	3	0
3	0	3	0
5	0	3	0
5	0	3	0
4	0	3	0
2	0	3	0
2	1	3	0
4	0	3	0
3	0	3	0
4	0	3	0
4	0	3	0
2	0	3	0
4	0	3	0
3	0	3	0
2	0	3	0
4	0	3	0
3	1	3	0
4	0	3	0
4	0	3	0
4	0	3	0
4	0	3	0
4	0	3	0
4	0	3	0
4	0	3	0
4	0	3	0
2	0	3	0
4	0	3	0
4	0	3	0
4	0	3	0
4	0	3	0
4	0	3	0
4	0	3	0
4	0	3	0
3	0	3	0
3	0	3	0
4	0	3	0
3	0	3	0
4	0	3	0
4	0	3	0
2	0	3	0
4	0	3	0
3	1	3	0
3	0	3	0
4	0	3	0
4	0	3	0
4	0	3	0
4	0	3	0
2	0	3	0
4	0	3	0
4	0	3	0
4	0	3	0
4	0	3	0
4	0	3	0
4	0	3	0
4	0	3	0
4	0	3	0
4	0	3	0
4	0	3	0
2	0	3	0
2	0	3	0
4	0	3	0
4	0	3	0
4	0	3	0
3	0	3	0
4	0	3	0
4	0	3	0
2	0	3	0
4	0	4	0
2	1	4	0
3	0	4	0
4	0	4	0
1	1	4	0
4	0	4	0
4	0	4	0
4	0	4	0
4	0	4	0
2	1	4	0
4	0	4	0
4	0	4	0
4	0	4	0
4	0	4	0
3	0	4	0
4	0	4	0
4	0	4	0
4	0	4	0
4	0	4	0
5	0	4	0
5	0	4	0
3	1	4	0
4	0	4	0
4	0	4	0
4	0	4	0
4	0	4	0
4	0	4	0
3	0	4	0
4	0	4	0
4	0	4	0
4	0	4	0
4	0	4	0
4	0	4	0
4	0	4	0
4	0	4	0
4	0	4	0
4	0	4	0
4	0	4	0
5	0	4	0
5	0	4	0
5	0	4	0
5	0	4	0
5	0	4	0
4	0	4	0
4	0	4	0
4	0	4	0
4	0	4	0
4	0	4	0
3	0	4	0
3	0	4	0
3	0	4	0
2	0	4	0
4	0	4	0
4	0	4	0
4	0	4	0
4	0	4	0
4	0	4	0
4	0	4	0
4	0	4	0
3	1	4	0
4	0	4	0
4	0	4	0
4	0	4	0
4	0	4	0
3	0	4	0
4	0	4	0
4	0	4	0
2	1	4	0
4	0	4	0
3	0	4	0
5	0	4	0
4	0	4	0
2	1	4	0
4	0	4	0
4	0	4	0
4	0	4	0
4	0	4	0
4	0	4	0
4	0	4	0
4	0	4	0
4	0	4	0
2	1	4	0
4	0	4	0
2	1	4	0
4	0	4	0
4	0	4	0
5	0	4	0
5	0	4	0
5	0	4	0
3	0	4	0
5	0	4	0
4	0	4	0
3	0	4	0
5	0	4	0
4	0	4	0
4	0	4	0
2	1	4	0
4	0	4	0
4	0	4	0
3	1	4	0
3	0	4	0
4	0	4	0
3	0	4	0
5	0	4	0
4	0	4	0
4	0	4	0
4	0	4	0
2	0	4	0
3	0	4	0
4	0	4	0
4	0	4	0
4	0	4	0
1	0	4	0
5	0	4	0
4	0	4	0
4	0	4	0
4	0	4	0
4	0	4	0
5	0	4	0
4	0	4	0
4	0	4	0
4	0	4	0
2	0	4	0
4	0	4	0
4	0	4	0
4	0	4	0
5	0	4	0
4	0	4	0
5	0	4	0
3	0	4	0
4	1	4	0
5	0	4	0
4	0	4	0
4	0	4	0
4	0	4	0
4	1	4	0
4	0	4	0
4	0	4	0
4	0	4	0
4	1	4	0
2	1	4	0
4	0	4	0
2	0	4	0
3	0	4	0
5	0	4	0
4	0	4	0
4	0	4	0
4	0	4	0
4	1	4	0
3	0	4	0
4	0	4	0
4	0	4	0
4	0	4	0
3	0	4	0
4	0	4	0
4	0	4	0
4	1	4	0
5	0	4	0
4	0	4	0
4	0	4	0
2	0	4	0
4	0	4	0
4	0	4	0
4	0	4	0
4	0	4	0
4	0	4	0
3	1	5	0
4	0	5	0
4	0	5	0
4	0	5	0
4	0	5	0
4	0	5	0
3	0	5	0
2	0	5	0
4	0	5	0
4	0	5	0
4	0	5	0
4	0	5	0
1	1	5	0
4	0	5	0
4	0	5	0
4	0	5	0
5	0	5	0
4	0	5	0
1	1	5	0
5	0	5	0
5	0	5	0
4	0	5	0
5	0	5	0
5	0	5	0
3	0	5	0
1	0	5	0
5	0	5	0
2	1	5	0
5	0	5	0
5	0	5	0
3	0	5	0
3	0	5	0
4	0	5	0
5	0	5	0
4	0	5	0
4	0	5	0
3	0	5	0
3	0	5	0
5	0	5	0
3	0	5	0
4	0	5	0
4	0	5	0
4	0	5	0
4	0	5	0
2	0	5	0
4	0	5	0
4	0	5	0
4	0	5	0
4	0	5	0
5	0	5	0
4	0	5	0
4	0	5	0
5	0	5	0
4	0	5	0
5	0	5	0
3	1	5	0
5	0	5	0
4	0	5	0
4	0	5	0
4	0	5	0
4	0	5	0
5	0	5	0
3	1	5	0
4	0	5	0
5	0	5	0
3	0	5	0
5	0	5	0
4	0	5	0
4	0	5	0
4	0	5	0
4	0	5	0
3	1	5	0
4	0	5	0
5	0	5	0
3	0	5	0
5	0	5	0
3	0	5	0
3	1	5	0
4	0	5	0
4	0	5	0
3	1	5	0
3	0	5	0
4	0	5	0
4	1	5	0
4	0	5	0
2	0	5	0
4	0	5	0
4	0	5	0
4	0	5	0
4	0	5	0
4	0	5	0
4	0	5	0
4	0	5	0
4	0	5	0
4	0	5	0
4	0	5	0
4	0	5	0
4	0	5	0
4	0	5	0
4	0	5	0
4	0	5	0
2	0	5	0
4	0	5	0
3	0	5	0
5	0	5	0
4	0	5	0
4	0	5	0
4	0	5	0
4	0	5	0
4	0	5	0
4	0	5	0
3	1	5	0
4	0	5	0
2	1	5	0
4	0	5	0
4	0	5	0
4	0	5	0
4	0	5	0
1	0	5	0
5	0	5	0
2	1	5	0
3	0	5	0
3	0	5	0
2	0	5	0
2	1	5	0
4	0	5	0
4	0	5	0
4	0	5	0
4	0	5	0
4	0	5	0
4	0	5	0
3	0	5	0
4	0	5	0
3	1	5	0
4	0	5	0
4	0	5	0
4	0	5	0
5	0	5	0
5	0	5	0
2	0	5	0
1	0	5	0
4	0	5	0
3	1	5	0
4	1	5	0
4	0	5	0
4	0	5	0
3	1	5	0
4	0	5	0
4	0	5	0
4	0	5	0
4	0	5	0
4	0	5	0
5	0	5	0
2	0	5	0
3	1	5	0
3	0	5	0
2	0	5	0
4	0	5	0
4	0	6	0
4	0	6	0
4	0	6	0
4	0	6	0
[truncated: 47,476 more rows]
